# Supplementary material for: A Non-Functional Carbon Dioxide-Mediated Post-Translational Modification on Nucleoside Diphosphate Kinase of Arabidopsis thaliana
Source: Int J Mol Sci. 2024 Jan 11;25(2):898. doi: 10.3390/ijms25020898 (PMC10815852; doi:10.3390/ijms25020898)
Supplement: Supplementary file 1 [file ijms-25-00898-s001.zip]

Archive with 1 entries (1 files):
- ijms-2793831-supplementary.pdf
